# Supplementary material for: Beyond group engagement: Multiple pathways from encounters with the police to cooperation and compliance in Northern Ireland
Source: PLoS One. 2017 Sep 7;12(9):e0184436. doi: 10.1371/journal.pone.0184436 (PMC5589227; doi:10.1371/journal.pone.0184436)
Supplement: S1 SPSS syntax — (SPS) [file pone.0184436.s003.sps]

*** COMPUTE variables for descriptives


COMPUTE FairConduct = MEAN(PBconsiderate,PBrespectful,PBfair,PBpolite,PBrude.rev).
EXECUTE.
COMPUTE NegAff = MEAN(ERhumiliated,ERembarrassed,ERscared,ERthreatened).
EXECUTE.
COMPUTE PosAff = MEAN(ERconfident,ERproud,ERsafe,ERprotected,ERunderstood,ERrespected,ERlistenedto).
EXECUTE.
COMPUTE Susp = MEAN(PAassumed,PAwronglyaccused,PApickedon).
EXECUTE.
COMPUTE Host = MEAN(PAdisclanguage,PAswore).
EXECUTE.
COMPUTE IdentSoc=MEAN(idbond,idunited,iddedicated,idgladmember,idproud,idpleasant,idgoodfeeling,idthinkabout,ididentity,idseemyself).
COMPUTE PoliceFairness=MEAN(interpersonal1,interpersonal2,interpersonal3,interpersonal4,
    interpersonal5,decision1,decision2,decision3,decision4,decision5,distributive1,
    distributive2,distributive3,distributive4,distributive5).
COMPUTE GoalAllign=MEAN(ServePbenefitsociety,ServePnotsociety,ServePobjectsociety).
COMPUTE legitimacy=MEAN(ObeyPreasonabletell,ObeyPacceptdecisions,ObeyPdisobeynotright,ObyePinterfer,
    ObeyPgetaway,ObeyPdisagree,ObeyPfeelgood).
COMPUTE Coop=MEAN(COOPreportcrime,COOPreportsuspicious,COOPreportaccident,COOPinformation).
COMPUTE Noncomply=MEAN(COOPnoise,COOPstolen,COOPtrain,COOPvandalism,COOPdamagecar,COOPstealcar,COOPannoy,COOPknife).
EXECUTE.


*** COMPUTE ITEM PARCELS FOR SEM

COMPUTE resp=MEAN(interpersonal1,interpersonal2,interpersonal3,interpersonal4,interpersonal5).
EXECUTE.
COMPUTE dec=MEAN(,decision1,decision2,decision3,decision4,decision5).
EXECUTE.
COMPUTE dist=MEAN(distributive1,distributive2,distributive3,distributive4,distributive5).
EXECUTE.
COMPUTE solT1=MEAN(idbond,idunited,iddedicated).
EXECUTE.
COMPUTE satT1=MEAN(idgladmember,idproud,idpleasant).
EXECUTE.
COMPUTE cenT1=MEAN(ididentity,idseemyself).
EXECUTE.
COMPUTE legit1=MEAN(ObyePinterfer,ObeyPgetaway).
EXECUTE.
COMPUTE legit2=MEAN(ObeyPdisobeynotright,ObeyPfeelgood).
EXECUTE.
COMPUTE legit3=MEAN(ObeyPreasonabletell,ObeyPdisagree,ObeyPacceptdecisions).
EXECUTE.
COMPUTE coop1=MEAN(COOPreportcrime,COOPreportsuspicious).
EXECUTE.
COMPUTE coop2=MEAN(COOPreportaccident,COOPinformation).
EXECUTE.
COMPUTE antisocial=MEAN(CoopNoise,CoopAnnoy).
EXECUTE.
COMPUTE vandal=MEAN(COOPvandalism,COOPdamagecar).
EXECUTE.
COMPUTE crime=MEAN(COOPstolen,COOPtrain,COOPstealcar,COOPknife).
EXECUTE.


FACTOR
  /VARIABLES PBrespectful PBhelpful PBprofessional PBconsiderate PBfair PBpolite PBrude.rev PBunfair 
    PBinsulting PAassumed PApickedon PAswore ERscared ERhumiliated ERangry ERthreatened ERembarrassed 
    ERlistenedto ERprotected ERproud ERrespected ERunderstood ERconfident ERsafe PBslowtorespond 
    PBaggressive PAfollowownrules PAdeliberate PAwronglyaccused PAdisclanguage PAabusedtheirpower 
    ERharrased
  /MISSING LISTWISE 
  /ANALYSIS PBrespectful PBhelpful PBprofessional PBconsiderate PBfair PBpolite PBrude.rev PBunfair 
    PBinsulting PAassumed PApickedon PAswore ERscared ERhumiliated ERangry ERthreatened ERembarrassed 
    ERlistenedto ERprotected ERproud ERrespected ERunderstood ERconfident ERsafe PBslowtorespond 
    PBaggressive PAfollowownrules PAdeliberate PAwronglyaccused PAdisclanguage PAabusedtheirpower 
    ERharrased
  /PRINT INITIAL EXTRACTION ROTATION
  /FORMAT SORT BLANK(.3)
  /PLOT EIGEN
  /CRITERIA FACTORS(5) ITERATE(25)
  /EXTRACTION PC
  /CRITERIA ITERATE(25) DELTA(0)
  /ROTATION OBLIMIN
  /METHOD=CORRELATION.
