# Supplementary material for: Beyond group engagement: Multiple pathways from encounters with the police to cooperation and compliance in Northern Ireland
Source: PLoS One. 2017 Sep 7;12(9):e0184436. doi: 10.1371/journal.pone.0184436 (PMC5589227; doi:10.1371/journal.pone.0184436)
Supplement: S2 MPlus command — (INP) [file pone.0184436.s005.inp]

TITLE:  BASIC 

DATA:
  FILE IS LCA data.dat;

VARIABLE:
  NAMES ARE   Code fair neg pos 
    susp abuse;
IDVARIABLE IS Code;

USEVARIABLES ARE 

fair neg pos susp abuse;

  
  MISSING ARE ALL (999);
  classes = c(3);
  
ANALYSIS: type = mixture;
          starts = 500 50;
          stiterations = 50;
          lrtbootstrap = 500;
          lrtstarts = 50 20 50 20;


PLOT: type = plot3;
      series = fair(1) neg(2) pos(3) susp(4) abuse(5);
      

OUTPUT: tech14

Savedata:
  file is lca1_save.txt ;
  save is cprob;
  format is free;
