# Supplementary material for: Beyond group engagement: Multiple pathways from encounters with the police to cooperation and compliance in Northern Ireland
Source: PLoS One. 2017 Sep 7;12(9):e0184436. doi: 10.1371/journal.pone.0184436 (PMC5589227; doi:10.1371/journal.pone.0184436)
Supplement: S4 MPlus command — (INP) [file pone.0184436.s007.inp]

  TITLE:  BASIC

  DATA:
    FILE IS NI policing data.dat;

  VARIABLE:
    NAMES ARE  Gender cath neither
    resp dj dec
    com pride imp 
    goal1 goal2 goal3 
    leg1 leg2 leg3 
    coop1 coop2 
    ASB vandal crime 
    c1 c2 c3;

  USEVARIABLES ARE
 Gender cath neither
    resp dj dec
    com pride imp 
    goal1 goal2 goal3 
    leg1 leg2 leg3 
    coop1 coop2 
    ASB vandal crime 
    c1 c2 c3;

  MISSING ARE ALL (999);

  ANALYSIS:
BOOTSTRAP=1000;


  MODEL:
  fair by resp dj dec;
  ident by com pride imp;
  legit by obey1 obey2 obey3;
  ws by goal1 goal2 goal3;
  comply by ASB vandal crime;
  coop by coop1 coop2;

 

  fair on Gender cath neither c1 c2 c3;
  ident on Gender cath neither c1 c2 c3;
  ws on Gender cath neither c1 c2 c3;
  legit on fair ident ws Gender cath neither;

  coop on legit Gender cath neither;
  comply on legit Gender cath neither;


fair with ident;
fair with ws;
ident with ws;


 MODEL INDIRECT: coop ind c1;
  comply ind c1;
  coop ind c2;
  comply ind c2;
  coop ind c3;
  comply ind c3;


  OUTPUT: sampstat stdyx cinterval modindices;
